# Supplementary material for: Point-of-care ultrasound (POCUS): Assessing patient satisfaction and socioemotional benefits in the hospital setting
Source: PLoS One. 2024 Feb 16;19(2):e0298665. doi: 10.1371/journal.pone.0298665 (PMC10871481; doi:10.1371/journal.pone.0298665)
Supplement: S1 Raw data — (XLSX) [file pone.0298665.s001.xlsx]

## Sheet: Demographics & comorbidities
Record ID	Patient age (years) (range)	Patient sex	Patient preferred language	Patient preferred language: other	What was the primary language the patient used to communicate during the encounter?	Primary language during encounter: other	Did the provider use an interpreter or communicate in the patient's primary language during the encounter?	Which type of interpreter was used during the encounter?	Chief complaint	MI	Congestive heart failure	Peripheral vascular disease	Cerebrovascular disease	Dementia	COPD	Connective tissue disease	Peptic ulcer disease	Mild liver disease	Moderate or severe liver disease	Diabetes without chronic complications	Diabetes with chronic complications	Hemiplegia or paraplegia	Moderate or severe CKD	Localized solid tumor	Metastatic solid tumor	Leukemia	Lymphoma	AIDS	Any malignancy, including leukemia and lymphoma	Hypertension	Coronary artery disease	Hyperlipidemia	Asthma	Substance use disorder	Chronic pulmonary disease	Diabetes with chronic complications	AIDS/HIV		CHARLSON COMORBIDITY INDEX (CCI)
2	50-59	Male	English		English				Shortness of breath	No	No	No	No	No	No	No	No	No	No	Yes	No	No	No	No	No	No	No	No	No	Yes	No	No	No	Yes	No	No	No		2
3	70-79	Female	English		English				Shortness of breath	No	No	No	No	No	No	Yes	No	No	No	No	No	No	No	No	Yes	No	No	No	Yes	Yes	No	Yes	No	No	No	No	No		10
4	70-79	Male	English		English				Shortness of breath, chest pain	No	Yes	No	No	No	No	No	No	No	No	No	No	No	No	No	No	No	No	No	No	Yes	Yes	Yes	No	No	No	No	No		4
5	30-39	Male	Other	Bengali	Other	Bengali	Interpreter	Phone interpreter	Shortness of breath	No	No	No	No	No	No	No	No	No	No	No	No	No	No	No	No	No	No	No	No	Yes	No	No	Yes	No	No	No	No		0
6	30-39	Male	English		English				Chest pain	No	No	No	No	No	No	No	No	No	No	No	No	No	No	No	No	No	No	No	No	No	No	No	No	No	No	No	No		0
7	50-59	Female	English		English				Shortness of breath/CP	Yes	Yes	Yes	No	No	Yes	No	No	No	No	No	Yes	No	Yes	No	No	Yes	No	No	Yes	Yes	Yes	Yes	No	Yes	Yes	Yes	No		11
8	40-49	Male	English		English				Chest pain	No	No	No	No	No	No	No	No	No	No	No	No	No	No	No	No	No	No	No	No	No	No	No	Yes	No	No	No	No		0
11	60-69	Female	English		English				Chest pain	No	No	No	No	No	No	No	No	No	No	Yes	No	No	No	No	No	No	No	No	No	Yes	No	No	No	No	No	No	No		3
12	60-69	Male	Creole		Creole		Interpreter	Phone interpreter	Chest pain	No	No	No	No	No	No	No	No	No	No	Yes	No	No	No	No	Yes	No	No	No	Yes	Yes	No	No	No	No	Yes	No	No		9
13	60-69	Male	English		English				Chest pain	No	No	No	No	No	No	No	No	No	No	No	No	No	No	No	No	No	No	No	No	Yes	No	Yes	No	No	No	No	No		2
14	70-79	Male	English		English				Shortness of breath	Yes	No	No	No	No	No	No	No	Yes	No	Yes	No	No	No	No	No	No	No	No	No	No	Yes	Yes	No	No	No	No	No		6
15	60-69	Female	English		English				Chest pain	Yes	Yes	No	Yes	No	No	Yes	No	No	No	Yes	No	No	No	No	No	No	No	No	No	Yes	Yes	Yes	No	No	No	No	No		7
16	50-59	Female	English		English				Shortness of breath	No	No	No	No	No	No	No	No	No	No	No	No	No	No	No	No	No	No	No	No	No	No	No	Yes	No	No	No	No		1
17	50-59	Male	English		English				Shortness of breath, chest pain	No	No	No	No	No	No	Yes	No	No	No	Yes	No	No	No	No	No	No	No	No	No	Yes	Yes	Yes	No	No	Yes	No	No		3
18	80-89	Male	English		English				Chest pain	No	Yes	No	No	No	No	No	No	No	No	No	No	No	No	No	No	No	No	No	No	Yes	No	No	No	No	No	No	No		5
19	80-89	Female	English		English				Shortness of breath	Yes	Yes	No	No	No	No	No	No	No	No	No	No	No	No	Yes	No	No	No	No	Yes	No	Yes	Yes	No	No	Yes	No	No		8
20	80-89	Female	English		English				Chest pain	No	No	No	No	No	No	No	No	No	No	No	No	No	No	Yes	No	No	No	No	Yes	Yes	No	Yes	No	No	No	No	No		6
21	60-69	Male	English		English				Chest pain	Yes	No	No	No	No	No	No	No	No	No	No	No	No	No	No	No	No	No	No	No	Yes	Yes	Yes	No	No	No	No	No		3
22	60-69	Female	English		English				Shortness of breath, chest pain	No	Yes	No	No	No	No	No	No	No	No	No	No	No	Yes	No	No	No	No	No	No	Yes	No	No	No	No	No	No	Yes		5
23	80-89	Female	English		English				Chest pain, shortness of breath	Yes	No	No	No	No	No	No	No	No	No	No	No	No	No	No	Yes	No	No	No	Yes	Yes	Yes	Yes	No	No	No	No	No		11
24	70-79	Male	English		English				Shortness of breath	No	No	No	No	No	No	No	No	No	No	No	No	No	No	Yes	No	No	No	No	Yes	Yes	No	No	No	No	No	No	No		5
25	70-79	Male	English		English				Shortness of breath, chest pain	No	No	No	No	No	Yes	No	No	No	No	No	No	No	No	No	No	No	No	No	No	Yes	No	Yes	No	No	Yes	No	No		4
26	60-69	Female	English		English				Shortness of breath	No	No	No	No	No	No	No	No	No	No	No	Yes	No	Yes	No	No	No	No	No	No	Yes	No	Yes	No	No	No	Yes	No		6
27	30-39	Male	English		English				Chest pain	No	No	No	No	No	No	No	No	No	No	No	No	No	No	No	No	No	No	No	No	No	No	No	No	No	No	No	No		0
28	70-79	Male	Spanish		Spanish		Interpreter	Phone interpreter	Shortness of breath	No	Yes	No	No	No	No	No	No	No	No	No	No	No	No	Yes	No	No	No	No	Yes	Yes	Yes	No	No	No	No	No	No		6
29	50-59	Female	Other	Romanian	Other	Romanian	Interpreter	Phone interpreter	Chest pain, shortness of breath	No	No	No	No	No	No	No	No	Yes	No	No	No	No	No	No	No	No	No	No	No	No	No	No	No	No	No	No	No		2
30	80-89	Male	English		English				Shortness of breath and chest pain	No	No	No	No	No	No	Yes	No	No	No	No	No	No	No	No	No	No	No	No	No	Yes	No	No	No	No	No	No	No		5

## Sheet: Patient-rated provider empathy
Record ID	*Using a 1-to-7 scale with 1 being 'strongly disagree' and 7 being 'strongly agree,' how do you feel about the following statements? ________ _________ can view things from my perspective, or see things as I see them	*________ _________ understands my emotions, feelings and concerns	*________ _________ is an understanding health care provider		AVG OF 3 * RESPONSES (PATIENT-RATED POCUS PROVIDER EMPATHY)
2	5	5	6		5.33333
3	6	7	7		6.66667
4	7	7	7		7
5	7	7	5		6.33333
6	7	7	7		7
7	5	5	7		5.66667
8	7	7	7		7
11	5	2	5		4
12	7	7	7		7
13	6	7	7		6.66667
14	7	7	7		7
15	6	7	7		6.66667
16	7	7	7		7
17	7	7	7		7
18	6	4	4		4.66667
19	5	4	4		4.33333
20	7	7	7		7
21	6	5	7		6
22	5	2	2		3
23	7	7	7		7
24	6	6	7		6.33333
25	7	7	7		7
26	7	7	7		7
27	7	7	7		7
28	6	6	6		6
29	7	7	7		7
30	7	7	7		7

## Sheet: POCUS durations
Record ID	POCUS interaction actual duration (minutes)	Patient-estimated duration (minutes)	Delta time (patient) (patient-estimated duration – actual duration) (minutes)	Provider-estimated duration (minutes)	Delta time (provider) (provider-estimated duration – actual duration)
2	3	1	-2	5	2
3	41	30	-11	60	19
4	25	20	-5	15	-10
5	41	20	-21	60	19
6	17	10	-7	31	14
7	22	8	-14	20	-2
8	23	10	-13	35	12
11	9	8	-1	7	-2
12	26	25	-1	45	19
13	11	10	-1
14	13	7.5	-5.5	15	2
15	25	20	-5	30	5
16	30	25	-5	35	5
17	9	6	-3	3	-6
18	7	4	-3	3	-4
19	8	4	-4	10	2
20	8	10	2	5	-3
21	10	10	0	7	-3
22	13	10	-3	10	-3
23	15	10	-5	10	-5
24	13	10	-3
25	48	45	-3	40	-8
26	22	10	-12	15	-7
27	4	2	-2	2	-2
28	24	15	-9	17	-7
29	19	5	-14	20	1
30	22	12	-10	15	-7

## Sheet: Patient satisfaction A & PPCE
Record ID	Could you rate the severity of your [chief_complaint] at this time, on a 1-to-5 scale with 1 being the least severe and 5 being the most severe?	________ _________ was the provider who performed your ultrasound exam just now. Could you rate the quality of your rapport with ________ _________ on a 1-to-5 scale, with 1 being the worst rapport and 5 being the best rapport?	Please rate your level of agreement with the following statements on a 1-to-5 scale, where 5 is very satisfied, 4 is satisfied, 3 is neutral, 2 is dissatisfied, and 1 is very dissatisfied: How satisfied are you with the care you received at New-York Presbyterian?	How satisfied are you with the knowledge of the providers caring for you?	How would you rate the interactions you have had with your health care providers?	How satisfied are you with the skills and abilities of the providers caring for you?	*Please rate your level of agreement with the following statements on a 1-to-5 scale, where 5 is strongly agree, 4 is somewhat agree, 3 is neutral, 2 is somewhat disagree, and 1 is strongly disagree: The bedside ultrasound improved the interaction I had with my health care providers.	The bedside ultrasound I had was painful or uncomfortable.	*The bedside ultrasound improved my overall satisfaction with the care I received at New-York Presbyterian.	*The bedside ultrasound made my care more efficient or faster.	I would like a bedside ultrasound performed if I returned to the hospital in the future.		AVG OF 3 * RESPONSES (PATIENT-RATED MAGNITUDE OF PPCE)
2	2	4	4	4	4	4	3	1	4	4	4		3.66667
3	2	5	5	5	5	5	5	1	5	5	4		5
4	3	5	4	4	4	4	3	5	4	2	5		3
5	5	4	5	5	5	5	5	1	5	5	4		5
6	1	5	5	5	5	5	5	1	5	5	5		5
7	2	5	5	5	5	5	5	2	4	5	5		4.66667
8	5	5	5	5	5	5	5	1	5	5	5		5
11	5	3	4	4	3	4	3	1	4	3	4		3.33333
12	5	5	5	5	5	5	5	4	4	5	5		4.66667
13	1	5	4	4	5	5	5	1	5	5	5		5
14	1	5	5	5	5	5	5	1	5	5	5		5
15	1	5	5	5	4	5	5	1	5	5	5		5
16	3	5	5	5	5	5	5	1	5	5	5		5
17	4	4	3	4	4	3	5	1	5	5	5		5
18	1	5	4	4	4	4	4	1	4	4	5		4
19	3	3	3	4	3	4	3	1	3	4	5		3.33333
20	5	5	4	4	5	5	5	1	5	5	5		5
21	2	5	3	4	5	4	1	1	3	1	5		1.66667
22	1	4	3	3	5	5	4	1	5	5	5		4.66667
23	4	5	5	4	5	5	5	1	5	5	5		5
24	2	5	5	5	5	5	5	1	5	3	5		4.33333
25	1	5	2	4	5	5	5	1	5	5	5		5
26	4	5	4	5	5	5	5	1	5	5	5		5
27	3	5	5	5	5	5	5	1	5	5	5		5
28	1	5	4	4	4	4	4	1	4	5	5		4.33333
29	1	5	5	5	5	5	5	1	5	5	5		5
30	4	5	5	4	5	5	5	1	5	5	5		5

## Sheet: Patient satisfaction B
Record ID	Could you estimate the duration of your ultrasound exam in minutes?	Please rate your level of agreement with the following statements on a 1-to-5 scale, with 1 being the lowest and 5 being the highest. Please rate your confidence in the provider who performed your ultrasound exam	Please rate the quality of the information delivered by your health care providers	Please rate your overall satisfaction with your hospital stay	Please rate the quality of your symptom management	Please rate your understanding of the information delivered by your health care providers
2	1	4	4	4	3	4
3	30	5	5	5	4	4
4	20	5	5	4	4	5
5	20	5	5	5	5	5
6	10	5	5	4	5	5
7	8	5	5	5	5	5
8	10	5	5	5	5	5
11	8	5	3	4	4	4
12	25	5	5	5	5	5
13	10	5	5	5	4	5
14	7.5	5	5	5	5	5
15	20	5	5	5	5	5
16	25	5	5	5	5	5
17	6	5	3	2	2	4
18	4	4	3	3	4	5
19	4	3	2	3	2	3
20	10	5	4	4	5	4
21	10	5	5	3	2	5
22	10	5	5	5	5	5
23	10	5	4	5	5	5
24	10	5	5	5	5	5
25	45	5	5	4	5	3
26	10	5	5	3	3	5
27	2	5	5	5	5	4
28	15	4	4	4	4	5
29	5	5	5	5	5	5
30	12	5	5	5	5	5

## Sheet: Observer & provider ratings
Record ID	Observer: environment chaos rating (1 = tranquil, 5 = chaotic)	Observer: perceived rapport between patient & provider (1 = worst, 5 = best)	Observer: perceived degree of patient-provider interaction during POCUS (1 = lowest, 5 = highest)	Observer: quality of POCUS images (1 = worst, 5 = best)	Provider: please estimate the duration of your ultrasound exam in minutes	Provider: could you rate the quality of your rapport with the patient on a 1-to-5 scale, with 1 being the worst rapport and 5 being the best rapport?
2	3	3	2	4	5	1
3	3	5	5	4	60	4
4	1	4	4	4	15	4
5	2	3	3	2	60	4
6	3	4	3	3	31	4
7	2	5	4	5	20	4
8	2	5	5	4	35	5
11	1	5	5	3	7	4
12	2	3	1	4	45	2
13
14	2	4	3	4	15	4
15	2	5	5	4	30	5
16	2	4	3	3	35	3
17	2	4	4	2	3	4
18	4	3	4	2	3	4
19	2	3	4	3	10	4
20	1	4	3	5	5	5
21	2	3	5	2	7	4
22	4	4	2	1	10	4
23	1	5	3	3	10	5
24	3	4	4	4
25	2	5	5	2	40	4
26	4	4	5	5	15	4
27	1	4	3	4	2	4
28	2	2	2	1	17	3
29	2	4	3	2	20	4
30	1	5	4	2	15	5

## Sheet: STAI-6 raw data
Record ID	I feel calm	I am tense	I feel upset	I am relaxed	I feel content	I am worried
2	3	3	4	3	3	1
3	3	2	1	4	3	3
4	4	2	2	3	2	2
5	4	1	1	3	4	1
6	4	1	1	4	4	2
7	4	1	1	4	2	2
8	4	1	1	4	4	1
11	2	3	3	2	2	3
12	3	3	3	4	4	4
13	2	4	1	3	4	4
14	4	1	1	4	4	2
15	4	1	1	4	4	3
16	4	1	1	4	4	3
17	2	2	1	2	2	4
18	4	4	3	4	3	3
19	1	1	1	1	1	1
20	4	2	1	2	2	2
21	2	4	4	2	1	4
22	4	2	1	4	4	4
23	4	1	1	4	4	4
24	4	1	1	4	4	1
25	4	1	3	4	4	1
26	4	1	1	2	4	2
27	3	3	1	2	4	3
28	3	1	1	4	3	1
29	4	1	1	4	4	1
30	4	1	1	4	3	1

## Sheet: STAI-6 scored
Record ID	I feel calm	I am tense	I feel upset	I am relaxed	I feel content	I am worried		STAI-6 SUM SCORE
2	2	3	4	2	2	1		14
3	2	2	1	1	2	3		11
4	1	2	2	2	3	2		12
5	1	1	1	2	1	1		7
6	1	1	1	1	1	2		7
7	1	1	1	1	3	2		9
8	1	1	1	1	1	1		6
11	3	3	3	3	3	3		18
12	2	3	3	1	1	4		14
13	3	4	1	2	1	4		15
14	1	1	1	1	1	2		7
15	1	1	1	1	1	3		8
16	1	1	1	1	1	3		8
17	3	2	1	3	3	4		16
18	1	4	3	1	2	3		14
19	4	1	1	4	4	1		15
20	1	2	1	3	3	2		12
21	3	4	4	3	4	4		22
22	1	2	1	1	1	4		10
23	1	1	1	1	1	4		9
24	1	1	1	1	1	1		6
25	1	1	3	1	1	1		8
26	1	1	1	3	1	2		9
27	2	3	1	3	1	3		13
28	2	1	1	1	2	1		8
29	1	1	1	1	1	1		6
30	1	1	1	1	2	1		7
Scoring:
For anxiety-absent responses (I feel calm, I am relaxed, I feel content), reversed responses then summed total
4 ---> 1
3 ---> 2
2 ---> 3
1 ---> 4
